# Supplementary material for: Self-Emulsifying Formulations to Increase the Oral Bioavailability of 4,6,4′-Trimethylangelicin as a Possible Treatment for Cystic Fibrosis
Source: Pharmaceutics. 2022 Aug 27;14(9):1806. doi: 10.3390/pharmaceutics14091806 (PMC9506254; doi:10.3390/pharmaceutics14091806)
Supplement: Supplementary file 1 [file pharmaceutics-14-01806-s001.zip]

Archive with 1 entries (1 files):
- pharmaceutics-1874717-supplementary.pdf
